# Supplementary material for: UV/H2O2-Degraded Polysaccharides from Sargassum fusiforme: Purification, Structural Properties, and Anti-Inflammatory Activity
Source: Mar Drugs. 2023 Oct 26;21(11):561. doi: 10.3390/md21110561 (PMC10672335; doi:10.3390/md21110561)
Supplement: Supplementary file 1 [file marinedrugs-21-00561-s001.zip]

Archive with 1 entries (1 files):
- marinedrugs-2638523-supplementary.pdf
